# Supplementary material for: A Transcriptional Analysis Showing the Effects of GH12 Combined with Fluoride for Suppressing the Acidogenicity of Streptococcus mutans Biofilms
Source: Microorganisms. 2023 Jul 13;11(7):1796. doi: 10.3390/microorganisms11071796 (PMC10386188; doi:10.3390/microorganisms11071796)
Supplement: Supplementary file 1 [file microorganisms-11-01796-s001.zip]

Archive with 1 entries (1 files):
- microorganisms-2454908-supplementary materials.pdf
